# Supplementary material for: Constructing a signature based on the SIRT family to help the prognosis and treatment sensitivity in glioma patients
Source: Front Genet. 2022 Dec 9;13:1035368. doi: 10.3389/fgene.2022.1035368 (PMC9780371; doi:10.3389/fgene.2022.1035368)
Supplement: Supplementary file 1 [file DataSheet1.xlsx]

## Sheet: Sheet1
H-ACTB-F-2	CATGTACGTTGCTATCCAGGC
H-ACTB-R-2	CTCCTTAATGTCACGCACGAT
H-SIRT1-F	TAGACACGCTGGAACAGGTTGC
H-SIRT1-R	CTCCTCGTACAGCTTCACAGTC
H-SIRT5-F	CGTGGTCATCACCCAGAACA
H-SIRT5-R	GCCTCTTCACACCCTTTTCCT
